# Supplementary material for: Microsatellite diversity and broad scale geographic structure in a model legume: building a set of nested core collection for studying naturally occurring variation in Medicago truncatula
Source: BMC Plant Biol. 2006 Dec 13;6:28. doi: 10.1186/1471-2229-6-28 (PMC1762007; doi:10.1186/1471-2229-6-28)
Supplement: Additional File 5 — Table S4 Microsatellite genotyping data (n = 346). [file 1471-2229-6-28-S5.xls]

## Sheet: Sheet1
Accession #	Population	FMT08	FMT11	MTPG85C	FMT90	FMT07	MAL367466	FMT50	ENPB1	MTIC37	MTIC59	FMTBN1	MTIC243	MTIC126
43	SA.09356	132132	192192	131131	166166	179179	083083	096096	266266	095095	114114	217217	116116	100100
44	SA.09456	134134	204204	129129	164164	169169	083083	088088	264264	095095	111111	000000	116116	100100
45	SA.09596	146146	194194	127127	162162	171171	086086	088088	270270	100100	101101	164164	116116	100100
46	SA.09642	130130	188188	131131	168168	173173	083083	088088	270270	086086	101101	168168	116116	100100
47	SA.09670	134134	208208	127127	170170	175175	080080	084102	260260	086086	082101	158158	116116	100100
48	SA.09693	136136	172172	131131	174174	181181	083083	090090	266266	086086	120120	162162	116116	100100
49	SA.09707	130130	192192	131131	172172	169169	083083	090090	254262	083089	098111	117117	116116	100100
52	SA.09710	146146	194194	131131	158158	161161	086086	088088	264264	086086	104104	116116	116116	100100
53	SA.09712	134134	194194	129129	164164	175175	083083	084084	264264	086086	104104	176176	116116	100100
54	SA.19995	136136	198198	129129	166166	171171	095095	106106	266266	086086	114114	156156	116116	100100
57	SA.09700	134134	194194	125125	166166	175175	086086	106106	272272	086086	104104	211211	116116	100100
59	SA.09649	148148	190190	125125	178178	177177	083083	088088	270270	086086	104104	191191	116116	100100
60	SA.09434	130130	196196	127127	168168	175175	083083	090090	262262	080092	111111	192192	114114	100100
61	SA.09357	142142	172172	131131	160160	181181	089089	096096	266266	086086	089089	217217	116116	100100
126	SA.11959	136136	200200	129129	154154	179179	083083	106106	264264	086086	120120	201201	119119	100100
130	SA.12451	134134	176176	125125	170170	175175	083083	100100	272272	086086	097097	162162	116116	100100
132	SA.10481	134134	194194	131131	168168	171171	086086	088088	264264	089089	104104	162162	116116	100100
134	SA.19998	136136	198198	131131	170170	215215	095095	118118	262262	086086	095095	000000	116116	100100
139	SA.15268	160160	172172	139139	162162	197197	086086	092092	272272	080080	123123	166166	116116	100100
144	SA.14163	130130	204204	139139	164164	173173	083083	094094	264264	086086	120120	225225	116116	100100
145	SA.21932	144144	196196	125125	174174	179179	083083	100100	264264	086086	111111	185185	114114	100100
146	SA.19964	130146	172172	127127	170178	165165	083083	106106	264264	086086	126126	000000	116119	104104
147	SA.19983	130130	198198	127127	168168	189189	086086	088088	252252	086086	104104	164164	116116	100100
148	SA.21819	132132	172172	127127	170170	171171	083083	120120	262262	086086	000000	160160	116116	100100
153	SA.17562	134134	184184	129129	172172	179179	083083	090090	260260	086086	114114	193193	116116	100100
154	SA.24714	132132	198198	129129	123123	181181	083095	090090	276276	095095	104104	182182	116116	100100
157	SA.27138	134134	182182	129129	164164	177177	089089	090090	260260	089089	114114	162162	116116	100100
161	SA.21362	132132	196196	125125	164164	173173	083083	088088	262262	089089	111111	170170	116116	100100
162	SA.21590	132132	186186	127127	174174	165165	083083	098098	266266	086086	114114	160160	116116	100100
163	SA.22322	132132	172184	133133	168168	179179	083083	088088	260260	089089	101101	000000	116116	100100
165	SA.25226	132132	186186	133133	166166	167167	083083	090090	274274	089089	123123	000000	116116	100100
166	SA.25654	146146	176176	135135	176176	253253	083083	084084	266266	080080	107107	156156	116116	100100
167	SA.27176	134134	166166	127127	166166	165165	089089	086086	266266	086086	104104	000000	116116	100100
168	SA.25898	134134	180180	131131	168168	173173	086086	118118	260260	089089	114114	193193	116116	100100
170	SA.27774	160160	190190	137137	160160	175175	083083	086086	268268	080080	117117	156156	114114	100100
172	SA.27185	136136	202202	133133	168168	177177	089089	100100	000000	000000	000000	000000	116116	100100
173	SA.27778	148148	178178	137137	160160	181181	083083	092092	268268	080080	120120	148148	116116	100100
174	SA.28064	136136	172172	127127	192192	171171	083083	086086	262262	086086	114114	000000	116116	104104
177	SA.28095	134134	172172	127127	166166	223223	083083	132132	262263	086086	104104	117117	116116	100100
178	SA.28097	130130	182182	127127	186186	179179	089089	136136	266268	086086	114114	117117	116116	100100
179	SA.28889	132132	176176	125125	170170	165165	083083	088088	266266	086086	097097	192192	116116	100100
180	SA.28890	144144	186186	133133	162162	165165	080080	086086	264264	086086	097097	185185	116116	100100
181	SA.28339	144144	178178	137137	174174	165165	083083	092092	264264	080080	110110	199199	116116	100100
188	SA.31442	150150	190190	133133	180180	153153	000000	088090	264264	083083	095095	000000	000000	100100
192	SA.30740	134134	192192	133133	164164	167167	080080	122122	262262	092092	104104	164164	116116	100100
195	SA.30199	132132	184184	127127	174174	165165	083083	098098	266267	085086	113113	160160	116116	100100
197	SA.30203	136136	172172	127127	164164	179179	083083	106106	000000	000000	000000	000000	116116	100100
198	SA.09048	142142	184184	127127	172172	175175	083083	088088	264264	085085	096096	174174	116116	100100
201	SA.03047	146146	178178	135135	182182	175175	083083	092092	266266	079079	107107	154154	116116	100100
202	SA.02840	134134	172172	127127	123123	171171	083083	114114	272272	085085	114114	164164	116116	100100
203	SA.02831	146146	178178	133133	164164	169169	083083	092092	266266	079079	117117	195195	116116	100100
204	SA.01489	130130	184184	125125	172172	171171	083083	084084	260260	088088	107107	203203	116116	100100
207	SA.09970	136136	194194	127127	164164	189189	083083	086086	264264	085085	104104	256256	116116	100100
211	SA.31443	142142	178178	133133	176176	175175	083083	092092	272272	079079	117117	148148	116116	100100
212	SA.28375	148148	190190	135135	172172	165165	086086	090090	270270	083094	119098	186186	116116	100100
213	SA.27882	146146	176176	157157	170170	179179	074074	088088	254264	082085	100104	166166	116116	104104
214	SA.28110	138138	172172	127127	166166	177177	083083	086086	262262	088088	114114	000000	116116	100100
215	SA.28099	134134	172172	127127	166166	179179	083083	110110	266266	085085	101101	000000	116116	100100
216	SA.27961	172172	192192	137137	176176	167167	083083	086086	270270	079079	120120	158158	116116	100100
217	SA.28089	138138	172172	127127	123123	171171	083083	102102	270270	085085	110110	000000	116116	100100
218	SA.27942	150150	180180	135135	160160	175175	083083	132132	268268	079079	123123	148148	116116	100100
219	SA.27192	132132	198198	131131	168168	175175	083083	086086	260260	088088	103103	170170	116116	100100
221	SA.25926	146146	172172	131131	166166	165165	083083	110110	000000	088088	000000	154154	116116	100100
222	SA.25915	138138	180180	133133	168168	175175	080080	088088	264264	088088	104107	162162	116116	100100
223	SA.25664	138166	166166	133165	164164	000000	080080	090090	264264	082082	120120	166166	116116	104104
224	SA.27159	130130	000000	129129	176176	179179	083083	086086	000000	085085	111111	176176	116116	100100
225	SA.21560	132132	184184	127127	174174	165165	083083	098098	000000	085085	113113	160160	116116	100100
226	SA.25941	130130	180180	125125	168168	171171	086086	084084	270270	089089	111111	182182	116116	100100
228	SA.27063	136136	202202	129129	166166	189189	083083	086086	000000	088088	110110	122122	122122	100100
229	SA.27129	134134	182182	129129	164164	177177	089089	090090	260260	083088	114114	162162	116116	100100
231	SA.27137	134134	182182	129129	164164	177177	089089	090090	260260	088088	114114	162162	116116	100100
232	SA.27062	136148	200200	129129	166166	189189	083083	086086	270270	088088	111111	122122	122122	100100
233	SA.24576	126126	178178	135135	164164	175175	083083	092092	000000	079079	119119	148148	116116	100100
234	SA.23859	134134	172172	129129	170170	177177	092092	108108	264264	091091	000000	166166	116116	100100
237	SA.21302	128128	186186	129129	160160	171171	083083	106106	262262	085085	096096	207207	116116	100100
238	SA.22323	136136	194194	127127	176176	173173	083083	088088	260260	088088	104104	197197	116116	100100
239	SA.26063	142142	178178	135135	180180	161161	083083	092092	276276	079079	107107	148148	116116	100100
241	SA.15951	130130	180180	129129	162162	179179	083083	088088	000000	088088	103103	199199	116116	100100
242	SA.14829	160160	172172	139139	162162	197197	086086	092092	272272	079079	123123	166166	116116	100100
244	SA.18543	146146	194194	127127	168168	175175	086086	088088	262262	085085	103103	176176	116116	100100
245	SA.14161	136136	172180	129129	184184	221221	083083	084084	262262	085085	107107	160160	116116	100100
246	SA.12455	130130	196196	131131	168168	165165	080080	086086	266266	085085	114114	190190	116116	100100
247	SA.18532	138138	182182	125125	170170	173173	083083	088088	264264	085085	111111	211211	116116	100100
248	SA.10406	152152	192192	161161	176176	179179	089089	090090	264264	082082	100100	164164	116116	104104
258	SA.02841	132132	172172	129129	194194	221221	086086	106106	266288	082085	113113	000000	116116	100100
263	SA.03116	144144	188188	125125	176176	173173	083083	084084	260260	088088	120120	219219	116116	100100
265	SA.01526	150150	188188	137137	162162	153153	080080	140140	258258	091091	081081	168168	116116	100100
267	SA.02084	146146	172172	129129	182182	179179	083083	116116	260260	091091	114114	000000	116116	100100
270	SA.02820	134134	186186	129129	176176	165165	083083	088088	274274	097097	097097	000000	116116	100100
274	SA.03648	140140	176176	129129	190190	165165	086086	092092	270270	091091	101101	198198	116116	100100
275	SA.04947	136136	172172	127127	164164	179179	083083	106106	262262	085085	117117	000000	116116	100100
276	SA.07749	132132	202202	125125	166166	175175	083083	088088	000000	091091	113113	160161	116116	100100
277	SA.03653	144144	188188	125125	174190	165165	083086	090092	000000	000000	000000	158166	116116	100100
280	SA.07763	132132	202202	125125	166166	175175	083083	088088	264264	091091	114114	160160	116116	100100
281	SA.03562	130130	200200	129129	178178	167167	095095	120120	274274	094094	114114	178178	116116	100100
283	SA.08454	136136	186186	125125	176176	175175	083083	088088	262262	085085	111111	000000	116116	100100
285	SA.08916	144144	188188	129129	168168	175175	083083	094094	000000	000000	000000	176176	116116	100100
286	SA.09049	142142	186186	127127	174174	207207	083083	088088	262262	085085	111111	174174	116116	100100
287	SA.09062	136136	000000	127127	164164	179179	083083	106106	262262	086086	117117	116116	116116	100100
288	SA.09851	150150	000200	000000	168168	171171	083083	086086	260260	086086	104104	180180	122122	100100
289	SA.09856	134134	202202	129129	168168	177177	083083	088088	260260	086086	111111	178178	116116	100100
290	SA.09119	128128	198198	125125	164164	173173	083083	088088	264264	086086	111111	100100	116116	100100
292	SA.09138	142142	196196	127127	174174	203203	083083	088088	258258	086086	114114	000000	116116	100100
293	SA.09137	136136	194194	127127	160160	169169	083083	100100	262262	080080	114114	182182	116116	100100
296	SA.08642	148148	184184	129129	188188	165165	086086	088088	274274	092092	097097	186186	116116	104104
297	SA.08626	146146	200200	123123	174174	181181	089089	000000	270270	092092	114114	178178	116116	100100
298	SA.08618	146146	186186	157157	192192	177177	074074	090090	266266	083083	095095	166166	116116	100100
299	SA.08619	170170	184184	141141	164164	203203	083083	092092	264266	080086	107107	185185	116116	100100
301	SA.08601	130130	188188	131131	166166	177177	083083	088088	264264	086086	107107	187187	114114	100100
302	SA.04087	130130	186186	131131	166166	171171	086086	090090	274274	092092	101101	215215	116116	100100
303	SA.08604	146146	194194	133133	164164	187187	080080	090090	264264	080086	111111	174174	116116	100100
305	SA.08603	148148	198198	129129	176176	169169	086086	088100	265265	086086	111111	191191	116116	100100
306	SA.08623	150150	180180	135135	178178	197197	083083	092092	264264	080080	101101	156156	122122	100100
307	SA.08625	146146	188188	161161	188188	205205	074095	082082	268268	083083	095095	168168	116116	100100
308	SA.09888	146146	178178	135135	164164	203203	083083	092092	000000	000000	000000	000000	000000	000000
309	SA.08638	148148	180180	135135	180180	167167	083083	090090	262262	080080	000000	187187	116116	100100
310	SA.09944	130130	188188	127127	168168	179179	086086	088088	262262	086086	104104	164164	116116	100100
311	SA.09876	144144	192192	133133	164164	169169	080080	088112	260260	092092	104104	152152	116116	100100
313	SA.09728	132132	184184	131131	186186	177177	083083	088088	260260	086086	111111	000000	000000	104104
314	SA.09866	130130	198198	131131	170170	169169	083083	116116	270270	095095	111111	162162	116116	100100
315	SA.09820	142142	186186	127127	172172	173173	083083	088088	262262	086086	097097	174174	116116	100100
316	SA.09720	144144	192192	125125	168168	169169	083083	106106	262262	086086	111111	164164	116116	100100
317	SA.09715	134134	196196	129129	166166	175175	083083	092119	264264	086086	095095	199199	116116	100100
321	SA.03780	130130	198198	129129	123123	171171	083083	110110	266266	089089	104104	180180	116116	100100
322	SA.03749	136136	196196	125125	176176	167167	083083	086086	260260	089089	000000	189189	116116	100100
324	SA.04586	146146	198198	139139	164164	169169	083083	088092	266266	086086	104104	180180	116116	100100
325	SA.06088	130130	172176	125125	168168	165165	083083	090090	266266	080080	000000	158166	116116	100100
330	SA.02806	168168	178178	137137	162162	185185	083083	092092	266266	080080	107107	158158	119119	100100
332	SA.02748	136136	186186	139139	164164	173173	083083	084084	260260	086086	111111	203203	116116	100100
334	SA.03308	136136	172172	125125	180180	179179	086086	090090	274274	086086	107107	180180	116116	100100
337	GRC042	130130	166166	129129	123123	177177	083083	086086	260260	089089	114114	193193	116116	100100
338	CRE009	132132	172172	129129	170170	179179	083083	114114	260260	000000	000000	187187	116116	100100
339	CRE006	132132	186186	129129	200200	175175	083083	120120	276276	089089	111111	193193	116116	100100
340	CRE005	134136	196202	127127	164172	185181	083083	086108	278278	086086	107107	195195	116116	100100
341	DZA242	134134	194194	127127	166166	175175	083083	000000	264264	000000	000000	191191	116116	100100
342	DZA241	146146	194194	129129	158158	173173	083083	088092	264264	080080	104104	180180	116116	100100
343	DZA236	142142	196196	127127	166166	175175	083083	088088	270270	086086	123123	185185	122122	100100
344	DZA231	130130	188188	135135	168168	177177	083083	088088	270270	086086	101101	199199	116116	100100
345	DZA230	134134	198198	129129	168168	171171	083083	088088	270270	086086	095095	180180	116116	100100
346	DZA230	130130	196196	129129	166166	173173	083083	088088	264264	086086	000000	182182	116116	100100
348	DZA202	164164	172172	135135	168168	187197	083083	000000	266266	080080	107107	170170	116116	100100
350	DZA215	146146	196196	135135	168168	165165	083083	086086	268268	080080	123123	156156	122122	100100
351	DZA213	146146	196196	131131	166166	177177	083083	000000	270270	089089	107107	180180	116116	100100
352	DZA212	138138	188188	135135	188188	197197	083083	088088	268268	080080	123123	172172	116116	100100
353	DZA212	128128	188188	139139	188188	167167	083083	088088	268268	080080	123123	205205	116116	100100
354	DZA210	134134	192192	131131	164164	201201	080080	000000	260260	092092	104104	166166	116116	100100
355	DZA210	146146	190190	131131	172172	173173	080080	092092	264264	080080	107107	164164	116116	100100
356	DZA202	126126	172172	129129	180180	201201	086086	092092	260260	086086	114114	154154	122122	100100
357	DZA202	124124	178178	137137	160160	193193	083083	084084	000000	000000	129129	168168	116116	100100
358	DZA061	136136	194194	133133	178178	175175	083083	000000	264264	098098	111111	176176	116116	100100
359	DZA059	126134	188188	129129	168168	171171	086086	084092	276276	086086	104111	180180	116116	100102
360	DZA058	142142	198198	131131	168168	169169	083083	086086	272272	086086	117117	166166	116116	100100
361	DZA046	152152	184184	133133	168168	177177	086086	086086	266266	086086	114114	166166	116116	100100
362	DZA045	132132	000000	129129	170170	175175	083083	100100	000000	095095	104104	207207	116116	100100
363	DZA045	144144	000000	125125	172172	171171	083083	102102	264264	086086	104104	164185	116116	100100
364	DZA033	160160	196196	137137	166166	187187	080080	088088	266266	080080	117117	168168	116116	100100
365	DZA033	130130	192192	137137	164164	187187	080080	140140	260260	080080	104104	166166	116116	100100
366	DZA022	130130	188188	135135	168168	169169	083083	088088	270270	089089	104104	170170	116116	100100
367	DZA016	148148	194200	135135	180180	171171	083083	088088	264264	089089	123123	180180	116116	100100
369	PRT180	000000	192192	135135	164164	177177	086086	090090	270270	080080	117117	154154	116116	104104
370	PRT179	148148	192192	135135	172172	165165	086086	090090	270270	095095	120120	186186	116116	100100
371	PRT178	136136	192192	135135	164164	177177	083083	114114	270270	086086	111111	193193	119119	100100
372	PRT177	142142	190190	129129	178178	165165	074074	084086	266266	080080	104104	156156	116116	100100
373	PRT176	150150	190190	129129	190190	165165	083083	088088	264264	086086	000000	193193	116116	100100
374	PRT176	000000	000000	129129	164192	165165	074086	000000	264264	086086	104104	156156	116119	100100
375	GRC098	134134	186186	137137	168168	205205	083083	000000	262262	089089	107107	000000	119119	100100
376	GRC093	136136	172172	129129	170170	179179	089089	086086	260260	089089	107107	176176	116116	100100
379	GRC063	134134	204204	129129	123123	187187	095095	126126	266266	089089	111111	158158	116116	100100
380	GRC063	132132	186186	129129	170170	171171	083083	088088	262262	089089	097097	180180	116116	100100
381	GRC052	130130	186186	129129	180180	175175	083083	086086	274274	086086	114114	162162	116116	100100
383	GRC040	134134	204204	129129	123123	187187	095095	126126	266266	089089	111111	100100	116116	100100
384	GRC037	134134	186186	139139	166166	181181	083083	000000	000000	000000	000000	187187	116116	100100
385	GRC033	136136	202202	129129	166166	165165	083083	088088	260260	089089	111111	000000	116116	100100
386	GRC033	136136	172172	131131	166166	185185	083083	106106	260260	089089	117117	187187	116116	100100
387	GRC024	132132	186186	129129	166166	165165	083083	090090	260260	089089	107107	180180	119119	100100
388	GRC024	130134	186186	129129	182182	165165	083083	090090	260260	089089	104114	000000	116116	100100
391	DZA243	148148	194194	133133	162162	205205	080080	092092	260260	092092	104104	164164	116116	100100
392	DZA242	144144	198198	127127	166166	183183	083083	086086	266266	086086	123123	180180	116116	100100
393	DZA244	144144	192192	129129	176176	175175	086086	092092	264264	089089	111111	180180	116116	100100
394	DZA243	138138	190190	127127	158158	175175	083083	088102	264264	077086	104104	178178	116116	100100
395	DZA309	138138	172172	147147	162162	189189	083083	086086	256256	080080	117117	160160	116116	100100
396	DZA246	130130	186186	135135	166166	169169	083083	088088	262262	089089	101101	170170	116116	100100
397	DZA323	154154	182182	137137	166166	185185	083083	082082	260260	080080	120120	218218	116116	100100
398	DZA312	146146	190190	135135	166166	177177	083083	088088	264264	086086	111111	180180	116116	100100
400	DZA323	146146	000000	137137	160160	157167	086086	090090	258268	080080	097129	166166	116116	100100
401	ESP031	146146	180180	125125	170170	169169	083083	092092	280280	080080	097097	185185	116116	100100
403	ESP040	146146	178178	125125	170170	169169	083083	134134	268268	092092	097097	158158	116116	100100
404	ESP039	126126	180180	137137	174174	181181	083083	088088	264264	095095	107107	158158	114114	100100
405	ESP041	142142	178178	129129	164164	191191	086086	086086	266266	080080	097097	192192	116116	100100
406	ESP040	140140	186186	125125	176176	167167	083083	120120	266266	100100	097097	158158	116116	100100
407	ESP042	144144	190190	125125	168168	171171	083083	090090	274274	092092	000000	194194	116116	100100
408	ESP041	136136	184184	125125	166166	183183	083083	088088	282282	080080	116116	156156	116116	100100
409	ESP045	146146	180180	129129	170170	165165	083083	000000	280280	092092	117117	195195	116116	100100
410	ESP043	146146	178178	135135	170170	169169	083083	088088	274274	100100	097097	192192	116116	100100
411	ESP048	146146	176176	135135	186186	177177	083083	092092	266266	080080	120120	195195	116116	100100
412	ESP048	150150	180180	135135	164164	177177	083083	086086	258258	080080	101101	156156	116116	104104
414	ESP050	142142	180180	137137	178178	183183	083083	092092	270270	080080	101101	156156	116116	100100
416	ESP074	148148	182182	125125	188188	169169	083083	086086	266266	089089	097097	187187	122122	100100
417	ESP095	154154	182182	125125	164164	169169	083083	086086	268268	080080	104104	198198	116116	100100
421	ESP098	136136	192192	135135	160160	215215	083083	092092	266266	095095	117117	156156	116116	100100
422	ESP096	136136	180180	125125	170170	169169	083083	088088	280280	098098	097097	196196	116116	104104
423	ESP099	148148	180180	135135	160160	179179	083083	094094	264266	080080	097097	156156	116116	100100
424	ESP098	134134	178178	135135	160160	213213	083083	086086	266266	095095	117117	156156	122122	100100
425	ESP100	134134	172172	137137	160160	187187	083083	092092	266266	080080	117117	197197	122122	100100
426	ESP100	130130	180180	135135	160160	177177	083083	092092	264264	080080	000000	158158	116116	100100
427	ESP103	146146	180180	137137	160160	183183	083083	086086	272272	080080	117118	195195	116116	100100
428	ESP101	144144	180180	137137	176176	165165	083083	088088	264264	095095	000000	193193	116116	100100
429	ESP104	138138	180180	135135	184184	185185	083083	092092	264264	080080	120120	148148	116116	100100
430	ESP104	170170	180180	137137	162162	179179	083083	086086	272272	080080	104104	158158	116116	100100
431	ESP155	132132	186186	135135	164164	199199	083083	088088	266266	083083	000000	156156	116116	100100
432	ESP140	128128	196196	131131	164164	189189	095095	084084	274274	100100	123123	156156	116116	100100
434	ESP156	142142	180180	135135	188188	205205	083083	086086	266266	080080	104104	156156	116116	100100
435	ESP161	132132	190190	127127	180180	179179	083083	090090	260260	095095	104104	000000	116116	100100
436	ESP160	148148	180180	135135	184184	169169	083083	092092	266266	080080	116116	156156	116116	100100
437	ESP163	146146	180180	135135	188188	181181	086086	094094	268268	095095	000000	156156	119119	100100
438	ESP162	168168	192192	135135	176176	169169	083083	086086	270270	095095	000000	197197	116116	100100
439	ESP169	150150	186186	129129	166166	169169	074074	090090	264264	092092	104105	184184	116116	104104
440	ESP163	146146	180180	135135	160160	181181	083083	086086	000000	000000	000000	000000	000000	000000
441	ESP172	148148	186184	135135	172172	165165	083083	086086	264264	080080	117117	156156	116116	100100
442	ESP170	130130	202202	129129	166166	175175	083083	088088	280280	086086	117117	158158	116116	100100
443	ESP174	140140	190190	125125	180180	203203	083083	162162	264264	092092	101101	200200	116116	100100
444	ESP178	142142	178178	137137	194194	165165	083083	098098	280280	080080	123123	197197	116116	100100
445	ESP175	146146	188188	129129	174174	165165	083083	138138	266266	080080	104104	200200	116116	100100
446	ESP174	126126	190190	125125	178178	191191	086086	000000	270270	100100	104104	197197	116116	100100
447	F11007	168168	198198	131131	164164	167167	086086	084084	274274	086086	101101	187187	116116	100100
448	ESP175	126126	190190	129129	162162	165165	083083	152152	266266	080080	104104	150150	116116	100100
449	F11012	168168	198198	131131	164164	167167	095095	084084	266266	083083	101101	203203	116116	100100
450	F11008	128128	182182	131131	160160	167167	095095	120120	280280	086086	000000	189189	116116	100100
451	F11013	124124	172172	131131	180180	167167	095095	122122	274274	086086	101101	191191	116116	100100
454	F20009	132132	186186	129129	168172	173173	083083	086086	274274	086086	104104	152152	116116	100100
455	F20025	128128	178178	131131	166166	179179	083083	084084	272272	095095	111111	160160	116116	100100
456	F20015	128128	000000	129129	000000	177177	080080	086086	266274	089089	097097	168168	116116	100100
457	F20026	136136	192192	125125	178178	173173	086086	086086	268268	089089	114114	160160	116116	100100
458	F20025	128136	178178	129131	166166	179179	083083	084084	274274	095095	111111	160160	116116	100100
460	F20026	130130	186186	131131	176176	177177	083083	088088	276276	089089	101101	000000	116116	100100
461	F20031	130130	186186	131131	178178	179179	086086	088088	272272	086086	097097	203203	116116	100100
463	F20058	130130	186186	139139	176176	177177	083083	088088	274274	089089	120120	162162	116116	100100
464	F20048	128128	198198	139139	172172	173173	086086	088088	270270	095095	097097	201201	116116	100100
465	F20061	128128	188188	131131	178178	189189	080080	088088	272272	086086	107107	207207	116116	100100
467	F20069	138138	178178	139139	166166	177177	080080	088088	270270	086086	097097	164164	116116	100100
468	F20069	132132	198198	133133	166166	169169	083083	108108	264264	092092	101101	164164	116116	100100
469	F20086	132132	196196	129129	166166	191191	083083	086086	276276	092092	097097	185185	116116	100100
470	F20081	130130	192192	129129	170170	179179	086086	084084	266266	095095	097097	162162	116116	100100
471	Jemalong	146146	180180	125125	170170	165165	083083	086086	280280	095095	101101	148148	122122	104104
472	F20087	128128	198198	131131	172172	189189	095095	088088	274274	086086	111111	195195	116116	100100
473	Cyprus	136136	172172	127127	164164	179179	083083	106106	262262	086086	117117	100100	116116	100100
475	DZA016	134134	200200	125125	178178	171171	083083	120120	266266	098098	111111	180180	116116	100100
476	DZA016	146146	188188	135135	164164	187187	080080	000000	266266	080080	123123	176176	116116	100100
477	DZA058	148148	190186	129129	166166	203203	083083	086086	270270	086086	104104	201201	116116	100100
478	DZA055	146146	202202	131131	158158	171171	086086	000000	264264	086086	104104	000000	000000	000000
479	DZA061	146146	184184	133133	170170	197197	089089	088088	264264	086095	111111	000000	000000	000000
480	DZA058	130130	172172	135135	164164	171171	083083	086086	272272	086086	104104	000000	000000	000000
481	DZA213	146146	172172	133133	160160	165165	083083	092092	272272	080080	107107	158158	122122	100100
482	ESP095	136136	178178	153153	170170	169169	083083	086086	264264	080080	104104	200200	116116	100100
487	DZA230	130130	198198	131131	166166	171171	083083	088088	268268	086086	114114	180180	116116	100100
488	DZA230	130130	190190	129129	162162	175175	083083	088088	270270	086086	111111	000000	000000	100100
489	DZA233	136136	184184	129129	162162	173173	083083	088088	264264	080080	082082	172187	116116	100100
490	DZA231	134134	190190	127127	168168	169169	086086	136136	272272	083083	104104	180180	116116	100100
491	DZA241	132132	194194	129129	160160	173173	083083	000000	266278	086086	108123	160160	116116	100100
492	DZA236	144144	194196	129129	178178	169169	083083	088088	264264	083089	104104	199199	116116	100100
493	DZA243	134134	208208	125125	168168	175175	083083	088088	264264	086086	104104	000000	000000	000000
494	DZA241	130130	194194	129129	166166	173173	089089	084084	264264	086086	114114	000000	000000	000000
495	DZA312	126126	190186	123123	170170	171171	083083	088088	264264	086086	111111	000000	000000	000000
496	DZA246	130130	198198	135135	166168	169169	083083	086088	270270	086086	104104	000000	000000	000000
497	DZA323	146146	172172	137137	160160	157157	083083	092092	258258	080080	117117	182182	116116	100100
503	ESP080	136136	190190	129129	164164	169169	083083	094094	276276	095086	114123	185185	116116	100100
508	ESP095	146146	186184	125125	172172	169169	083083	086086	266266	080080	097097	202202	116116	100100
509	ESP104	148148	178178	137137	190190	165165	083083	090090	264264	080080	117117	156156	116116	100100
510	ESP098	134134	178178	131131	160160	161161	083083	092092	266266	080080	107107	205205	122122	100100
511	ESP161	132132	186184	127127	174174	165165	083083	098098	266266	086086	114114	160160	116116	100100
512	ESP155	146146	184184	137137	184184	175175	083083	086086	272272	083083	117117	201201	116116	100100
513	ESP163	142142	190190	125125	168168	165165	086086	136136	280280	092092	104104	190190	116116	100100
514	ESP163	148148	178178	137137	184184	195195	089089	094094	266266	095095	101101	158158	116116	100100
516	ESP172	148148	186186	135135	162162	187187	083083	086086	266266	080080	117117	193193	116116	100100
517	F20015	128128	000000	129129	166166	177000	080083	086086	274274	089095	111111	162162	116116	100100
520	F20015	128128	198198	129129	166166	177177	080080	086086	274274	089089	097097	168168	116116	100100
522	F83005	130130	190190	129129	168168	167167	083083	088088	266276	080080	114114	176176	116116	100100
523	PRT176	130130	178178	129129	162162	177177	083083	126126	264264	086086	104104	193193	119119	100100
525	PRT176	126126	190188	129129	168168	165165	083083	088088	264264	080080	101101	194194	116116	100100
526	PRT179	130130	180180	129129	188188	165165	086086	090090	266266	080080	120120	000000	000000	000000
527	Borung	148148	194194	131131	168168	163163	083083	086086	274274	086086	111111	000000	000000	000000
528	Caliph	132132	182182	129129	180180	171171	083083	084084	265265	086086	114114	182182	114114	100100
529	Cyprus	132132	182182	129129	180180	171171	083083	086086	262262	086086	114114	164164	116116	100100
530	F83005	130130	180180	129129	174174	171171	083083	088088	265265	095095	114114	176176	116116	100100
531	F83005	130130	180180	129129	174174	167167	083083	090090	264264	095095	114114	176176	116116	100100
535	Paraggio	130130	196196	129129	123123	171171	083083	110110	266266	089089	104104	180180	116116	100100
536	Sephi	148148	194194	129129	168168	163163	083083	106106	274274	086086	120120	164164	116116	100100
537	CRE007	134134	184184	129129	182182	165165	083083	090090	260260	086086	104104	160160	116116	100100
538	DZA055	132132	196196	127127	170170	175175	086086	084084	272272	086086	101101	197197	116116	100100
539	DZA105	134134	196196	133133	172172	169169	080080	086086	270270	080080	114114	164164	116116	100100
542	DZA233	130130	194194	129129	162162	173173	083083	088088	264264	086086	104104	172172	116116	100100
543	DZA327	150150	190190	139139	166166	171171	083083	086086	260260	080080	104129	156156	116116	100100
544	ESP105	146146	178178	135135	164164	181181	083083	086086	268268	080080	101101	156156	116116	100100
545	ESP158	136136	178178	137137	182182	187187	083083	086086	266266	080080	117117	158158	116116	100100
546	ESP159	142142	178178	137137	188188	197197	083083	092092	265265	080080	117117	158158	116116	100100
547	ESP165	152152	176176	129129	160160	169169	083083	092092	264264	100100	104104	156156	116116	100100
548	ESP171	140140	200200	129129	166166	177177	083083	088088	274274	086086	117117	158158	116116	100100
549	F11005	166166	184184	129129	180180	189189	083083	118118	274274	086086	000000	189189	116116	100100
550	F11013	138138	172172	131131	178178	167167	095095	122122	274274	086086	104104	191191	116116	100100
551	F34042	128128	196196	129129	164164	179179	095095	084084	274274	095095	104104	201201	116116	100100
552	F20047	136136	196196	127127	168168	177177	083083	086086	264264	089089	097097	160160	116116	100100
553	F20061	146146	196196	131131	166172	179179	080080	088092	272274	086086	104104	160160	116116	100100
554	F20089	138138	194194	139139	168168	173173	083083	138138	274274	095095	111111	185185	116116	100100
555	GRC020	130130	184184	129129	166166	165165	083083	090090	260260	089089	107107	162162	119119	100100
557	GRC064	130130	190190	129129	194194	173173	083083	088088	260260	083083	114114	209209	116116	100100
566	CRE007	142142	176176	129129	168168	183183	083083	088088	266266	080080	097097	202202	116116	100100
569	MOGUL	134134	180180	127127	170170	179179	083083	084084	268268	086086	111111	166195	116116	100100
573	F34050	128128	172172	131131	180180	167167	095095	120120	274274	086086	104104	195195	116116	100100
574	F13006	136136	188188	131131	168168	191191	080080	090090	262262	086086	097097	152152	116116	100100
575	DZA012	156156	188188	133133	162162	167167	080080	120120	258258	092092	114114	168168	116116	100100
590	DZA212	136136	176176	145145	166166	195195	083083	092092	266266	091091	110110	199199	116116	100100
598	DZA243	148148	186186	129129	166166	201201	083083	086086	270270	086086	104104	201201	116116	100100
600	DZA244	132132	196196	129129	170170	173173	083083	088088	270270	089089	104104	000000	116116	100100
601	DZA246	152152	196196	131131	166166	215215	083083	088088	262262	083083	101101	170170	116116	100100
610	ESP095	136136	176176	125125	170170	169169	083083	086086	264264	080080	104104	200200	116116	100100
615	ESP158	146146	178178	137137	000000	179179	083083	086086	266266	095095	117117	000000	116116	100100
617	ESP175	126126	188188	125125	174174	165165	083083	134134	258258	079079	104104	150150	116116	100100
620	F20058	130130	196196	131131	170170	165165	083083	086086	266266	089089	097097	162162	116116	100100
637	DZA061	134134	196196	133133	164164	203203	089089	152152	266266	089089	104104	193193	116116	100100
639	DZA210	146146	188188	139139	174174	171171	080080	092092	268268	080080	107107	164164	116117	100100
640	DZA213	124124	176176	135135	162162	203203	083083	092092	268268	086086	120120	000000	000000	000000
642	DZA244	136136	200200	129129	160160	175175	083083	106106	264264	086086	111111	193193	116116	100100
645	GRC033	144144	186186	139139	166166	171171	083083	106106	260260	089089	117117	100100	119119	100100
647	salses	168168	180180	131131	180180	167167	083083	118118	264264	080080	104104	156156	116116	100100
648	salses	150150	178178	127127	176176	195195	083083	088088	264264	100100	107107	000000	000000	000000
649	salses	166166	196196	131131	178178	167167	095095	118118	274274	080080	101101	184184	116116	100100
650	salses	138138	180180	131131	172172	167167	095095	118118	264264	095095	107107	156156	116116	100100
651	salses	138138	180180	131131	180180	165165	083083	118118	264264	080080	104104	156156	116116	100100
652	salses	150150	178178	131131	160160	181181	080080	088088	264264	100100	107107	195195	116116	100100
654	DZA014	134134	194194	145145	170170	171171	080080	086086	266266	082082	104104	152152	116116	100100
656	DZA117	130142	180180	133133	172172	169193	083086	090090	262262	086086	104114	000000	000000	000000
657	DZA204	124124	172172	137137	160160	195195	083083	088088	254254	080080	129129	168168	122122	100100
659	DZA211	146146	186186	127127	168168	179179	083083	088088	264264	089089	104104	182182	116116	100100
663	DZA226	136136	192192	135135	160160	177177	083083	088088	264264	086086	107107	185185	116116	100100
664	DZA228	150150	172172	127127	170170	197197	083083	084084	274274	086086	114114	180180	116116	100100
665	DZA247	130130	172172	131131	168168	000000	089089	090090	266266	089089	104104	185185	116116	100100
666	DZA301	148148	178178	139139	162162	213213	083083	092092	260260	080080	123123	156156	122122	100100
669	DZA304	136136	172172	133133	166166	195195	083083	092092	258258	080080	103103	156156	122122	100100
673	DZA319	136136	178178	133133	160160	173173	083083	092092	266278	080086	110126	235235	122122	100100
674	DZA322	142142	180180	139139	172172	181181	083083	088088	272272	086086	104104	168168	116116	100100
675	DZA326	160160	172172	137137	166166	171171	083083	092092	278278	086086	126126	207207	116116	100100
676	DZA328	146146	192192	129129	160160	175175	083083	000000	262262	086086	107107	158158	116116	100100
679	F66017	126126	172172	127127	178178	207207	083083	088088	264264	100100	107107	156156	116116	100100
680	arboretum	128128	196196	131131	164164	167167	095095	088088	274274	086086	111111	205205	116116	100100
734	DZA315	134134	188188	125125	168168	197197	083083	108108	000000	000000	000000	000000	000000	000000
736	DZA045	144144	196196	133133	170170	193193	083083	102102	000000	000000	000000	000000	000000	000000
